# Supplementary material for: Autism and Overcoming Job Barriers: Comparing Job-Related Barriers and Possible Solutions in and outside of Autism-Specific Employment
Source: PLoS One. 2016 Jan 14;11(1):e0147040. doi: 10.1371/journal.pone.0147040 (PMC4713226; doi:10.1371/journal.pone.0147040)
Supplement: S1 Dataset — (XLSX) [file pone.0147040.s002.xlsx]

## Sheet: Blatt1
age	dataset	sex	tenure	Kontroll1	Kontroll2	Kontroll3	gse1	gse2	gse3	gse4	gse5	gse6	gse7	gse8	gse9	gse10	ose1	ose2	ose3	ose4	ose5	ose6	ose7	ose8	lezu1	lezu2	lezu3	lezu4	lezu5	az1	az2	az_pos	az_neg	az_neutr
33	1	1	24	4	4	2	3	3	2	1	1	1	2	3	2	2	3	3	3	4	2	2	2	3	2	2	3	2	1	2	3	68	32	0
-99	1	2	60	2	4	4	3	2	2	1	2	2	2	3	2	3	2	3	2	3	3	3	2	2	2	3	4	2	4	1	4	60	10	30
52	1	2	192	3	4	4	2	3	3	2	2	2	2	3	2	2	2	2	2	2	2	2	3	2	3	3	3	3	2	2	3	30	60	10
43	1	2	11	4	4	3	3	3	2	2	2	1	2	3	3	3	2	3	1	2	1	1	1	1	2	2	3	2	2	1	2	90	5	5
-99	1	1	18	4	4	2	2	2	1	1	2	2	1	1	1	2	1	1	1	1	1	1	1	1	1	1	1	1	3	2	2	40	50	10
-99	1	1	121	2	1	3	3	2	2	1	1	2	3	2	2	3	1	2	2	3	2	2	3	2	2	2	2	2	3	2	3	30	70	0
42	1	1	50	3	5	3	2	2	2	1	1	2	3	3	2	2	2	3	2	3	3	3	2	2	1	2	1	3	3	2	4	0	100	0
24	1	2	24	4	4	5	1	1	3	1	1	3	3	2	1	3	1	1	2	1	3	1	2	1	4	5	5	4	3	1	4	70	10	20
25	1	2	12	1	1	4	3	3	2	1	2	2	1	1	3	3	2	2	2	3	1	2	3	2	2	2	1	4	1	1	3	50	50	0
53	1	1	292	2	4	1	3	3	2	3	3	2	2	3	1	2	2	3	1	3	2	4	1	1	1	1	1	1	1	1	2	20	60	20
30	1	2	36	1	5	1	2	3	1	1	1	2	1	2	1	2	2	3	2	3	1	1	1	1	1	2	1	1	1	2	1	5	90	5
-99	1	2	70	5	3	5	3	3	2	1	1	1	2	3	1	2	1	2	2	2	1	1	1	2	2	2	2	2	1	1	4	60	20	20
27	1	2	26	5	4	5	3	3	3	2	2	2	1	2	2	2	2	2	2	2	2	3	2	3	3	4	4	2	2	1	4	85	5	10
-99	1	2	18	5	5	4	2	2	3	2	3	2	2	2	3	2	3	4	4	3	4	4	3	4	3	3	4	3	2	1	4	80	5	15
51	1	2	324	2	4	1	3	3	1	1	1	1	2	3	1	3	1	3	3	2	1	1	2	3	4	4	4	5	2	2	2	30	60	10
34	1	3	120	5	5	4	1	2	1	1	1	1	3	3	2	2	1	2	2	2	3	1	2	3	4	4	4	4	4	1	4	89	11	0
26	1	2	3	1	5	1	1	2	1	1	1	3	1	2	1	1	1	1	2	1	2	2	1	1	2	1	2	2	1	2	1	15	50	35
42	1	2	10	1	2	1	3	2	1	1	1	1	1	1	1	2	2	2	2	1	2	1	1	2	1	1	3	3	5	2	2	20	80	0
50	1	1	240	5	5	3	3	3	2	2	3	3	2	3	2	3	3	3	2	4	3	3	1	3	2	2	2	3	3	2	2	80	5	15
44	1	1	183	5	5	5	3	4	3	2	2	2	2	2	2	2	2	3	3	2	2	3	2	3	5	5	5	5	5	1	5	60	10	30
35	1	2	18	1	3	1	2	3	2	1	1	2	1	3	2	3	1	3	3	3	2	1	1	2	1	1	1	1	1	2	1	0	87	13
-99	1	2	84	5	5	5	3	3	3	3	3	3	3	3	3	3	3	3	3	4	3	4	3	4	4	4	5	5	5	1	4	90	90	90
39	1	1	5	4	4	3	3	4	3	2	2	2	2	3	2	3	2	3	2	3	2	2	2	3	1	1	1	1	1	2	1	10	90	0
29	1	2	18	4	5	4	1	1	1	3	3	1	3	3	2	1	1	1	2	3	3	3	3	3	3	2	2	5	4	1	4	65	15	20
-99	1	2	10	4	4	4	3	2	2	2	2	3	2	3	3	3	3	2	3	3	3	3	2	3	3	3	3	4	4	1	4	70	10	20
27	1	2	36	3	2	4	1	1	1	1	1	1	1	1	1	1	2	2	1	2	1	1	1	1	1	1	1	1	1	1	4	30	20	50
22	1	2	24	2	3	2	1	1	4	1	2	1	2	2	2	2	2	1	1	2	2	2	2	2	1	1	1	1	1	2	1	10	70	20
22	1	2	12	4	4	3	3	3	3	1	2	1	1	2	2	3	2	2	1	2	2	1	3	3	1	1	2	3	2	1	3	60	20	20
45	1	2	60	2	5	2	3	1	1	2	1	1	1	2	1	1	2	3	2	2	1	3	2	2	1	1	1	1	1	2	2	5	90	5
25	1	2	8	4	5	4	2	2	2	2	1	1	3	2	2	2	2	2	1	2	2	2	1	2	2	2	3	2	3	1	4	40	20	40
53	1	1	232	1	5	4	2	2	2	1	3	2	3	1	1	2	1	1	3	3	2	3	3	3	4	4	4	4	2	1	4	50	30	2
26	1	1	12	3	5	5	3	4	3	1	2	2	3	3	2	2	1	3	2	4	3	3	3	4	4	4	5	4	5	1	4	80	5	15
23	1	2	1	2	4	2	3	3	3	3	3	3	4	3	3	3	3	3	3	3	3	3	3	4	3	3	4	3	3	2	2	25	40	35
50	1	1	120	4	5	5	1	1	3	1	1	3	3	4	3	3	1	4	3	4	1	4	3	4	5	4	4	5	5	1	4	70	20	10
22	1	2	2	4	5	4	1	2	1	1	1	1	3	1	1	3	1	1	1	1	1	1	1	2	3	3	3	1	3	1	4	60	40	0
-99	1	2	84	4	5	4	3	3	3	2	2	3	3	3	3	4	2	2	3	2	3	4	3	3	3	4	4	3	4	1	4	90	10	0
-99	1	2	5	4	1	3	3	1	3	1	1	1	2	1	1	1	1	1	1	1	1	1	1	1	1	1	2	3	1	2	2	50	20	30
31	1	2	84	3	5	5	4	4	4	1	3	3	3	3	1	2	3	3	3	1	2	3	4	3	5	5	5	5	5	1	5	100	0	0
-99	1	2	35	4	5	4	3	3	3	1	2	3	3	3	3	3	2	4	3	4	3	3	2	4	2	4	4	3	4	1	4	85	5	10
47	1	2	288	4	4	2	2	3	2	1	1	2	3	2	1	3	1	3	2	2	2	3	3	2	2	3	2	4	1	2	2	25	35	50
-99	1	2	18	5	5	5	4	3	4	2	2	2	3	3	3	4	3	3	2	4	3	3	3	4	2	2	3	3	2	1	5	80	0	20
24	1	2	50	4	5	1	2	3	2	1	1	1	1	2	1	3	1	1	1	2	1	1	1	2	1	3	2	2	1	2	2	20	50	30
45	1	2	84	5	5	5	3	3	3	1	1	2	2	2	1	2	1	2	2	2	2	3	3	3	3	3	3	4	4	1	5	90	10	0
49	1	2	10	5	1	1	1	3	1	1	1	1	1	3	2	2	1	3	1	3	1	2	1	1	2	2	4	1	1	1	1	99	1	0
32	1	2	9	2	5	2	4	4	2	2	2	3	4	4	3	4	3	4	3	3	4	4	2	2	2	2	4	1	1	2	2	20	60	20
55	1	1	204	4	1	4	3	2	2	1	1	1	2	1	2	1	1	3	2	3	2	2	2	3	2	2	2	4	4	1	4	60	30	10
22	1	2	24	2	3	2	2	2	1	1	2	2	2	2	1	3	2	2	2	2	2	1	1	2	3	2	3	2	2	2	3	30	50	20
41	1	2	88	2	2	4	3	2	2	1	2	3	3	2	2	3	2	2	3	3	2	2	1	2	2	1	2	1	2	1	3	40	30	40
-99	1	2	60	5	5	5	2	3	3	3	3	4	4	3	4	4	3	3	4	4	4	4	3	4	3	4	4	4	3	1	5	70	10	20
37	2	1	24	4	5	4	3	2	2	2	2	3	3	3	3	3	2	3	3	4	3	3	2	3	2	2	3	3	4	1	3	40	20	30
39	2	1	5	1	5	1	3	2	2	2	2	2	2	2	2	2	2	2	3	2	2	3	3	3	1	1	1	1	1	2	1	0	90	10
40	2	1	8	2	4	3	2	3	2	2	3	3	3	2	2	3	2	2	3	2	3	3	2	2	3	4	3	4	3	2	2	30	30	40
26	2	1	3	5	5	4	3	3	3	2	3	2	3	3	2	2	2	2	2	2	3	3	3	3	4	3	4	4	2	1	4	80	5	15
29	2	1	1	4	4	5	3	3	3	2	3	3	4	3	3	3	3	3	3	3	4	3	4	4	4	4	4	3	2	1	5	70	15	15
31	2	1	22	4	5	4	3	3	3	2	3	3	3	3	2	2	2	2	2	3	3	3	2	3	2	2	4	4	1	2	2	30	50	20
-99	2	1	24	5	4	5	3	3	3	3	4	4	4	3	4	3	2	3	4	4	4	4	3	4	4	4	5	5	5	1	4	85	10	5
46	2	1	24	5	5	5	3	2	2	3	3	3	1	1	2	1	2	2	3	4	1	3	2	3	2	5	2	2	1	1	4	80	5	15
24	2	1	2	4	5	5	3	3	3	2	3	3	3	3	3	3	2	3	3	4	3	2	2	2	2	3	3	3	3	1	4	65	15	20
31	2	1	7	3	5	3	3	3	3	2	2	1	2	1	2	2	2	2	2	2	2	1	2	2	3	3	3	3	4	1	3	10	30	60
41	2	1	5	5	5	4	2	4	3	2	2	2	3	4	3	4	3	4	3	3	3	2	4	3	3	3	4	3	3	1	4	60	20	20
28	2	1	15	4	5	5	4	3	3	3	4	4	4	3	4	4	3	3	4	4	4	4	4	4	4	3	4	2	4	1	4	30	20	50
-99	2	1	18	3	4	2	1	1	2	1	1	1	2	1	1	1	1	1	1	2	2	2	2	3	2	2	4	2	2	1	3	70	20	10
49	2	1	16	1	2	1	1	1	1	1	1	1	1	1	1	1	1	2	1	2	1	1	1	1	1	1	1	1	1	2	1	0	90	10
-99	2	1	2	5	5	4	3	3	3	2	3	3	3	3	2	2	3	3	3	3	2	3	3	3	2	2	2	2	1	1	4	0	0	0
33	2	1	6	3	4	4	2	3	3	1	1	3	4	3	2	3	2	3	2	3	3	2	3	2	4	4	4	3	3	2	4	20	20	60
40	2	1	72	3	5	5	2	3	2	2	2	2	2	3	2	2	2	3	2	3	2	3	3	2	2	2	2	2	3	1	4	60	10	30
